# Supplementary material for: Genome‐Wide Identification, Molecular Evolution, and Expression Divergence of CLC , ALMT , VDAC , and MSL Gene Family in Barley
Source: Food Sci Nutr. 2025 Mar 22;13(3):e70110. doi: 10.1002/fsn3.70110 (PMC11928749; doi:10.1002/fsn3.70110)
Supplement: Supplementary file 2 — Table S1. List of primer sequences used in this study. [file FSN3-13-e70110-s002.xlsx]

## Sheet: Table S1
Table S1. List of primer sequences used in this study
Primer name	Primer Sequence
Actin-F	TGGATCGGAGGGTCCATCCT
Actin-R	GCACTTCCTGTGGACGATCGCTG
SLAH3.2_F-RT	GACGGATCAGTAGCAGGACGAT
SLAH3.2_R-RT	CGGCGAAGAAGCGATCAACAT
SLAH2.3_F-RT	ACCTTGGATTGCCTGCCTCTT
SLAH2.3_R-RT	CGACGGCGAAGAAGAAGATTGG
SLAH2.5_F-RT	CCTCTTCGTCGCAGCACCTA
SLAH2.5_R-RT	GCATACAACACCGTCGCTAGG
SLAH3.3_F-RT	CAGCGTCGGTTGTCCAAGGT
SLAH3.3_R-RT	GCGGCAACGAAGAGGAAGAAG
ALMT3_F-RT	CTCTCACACTGGTCTCGCTCTT
ALMT3_R-RT	GAGATGCCGCTATGACTGTTCC
ALMT4_F-RT	GCGTTCGGTCTGCTGCTCAA
ALMT4_R-RT	TTCCTTGCTGGCGGTGATGG
ALMT7_F-RT	CTCACCGTCGTCGTCGTCTT
ALMT7_R-RT	CGTAGCAGAAGGTCAGCAGGAA
ALMT8_F-RT	ACTTACCGCTTGAAGACGAGGA
ALMT8_R-RT	CCGCCATCATCCACTCTAACTG
CLC1_F-RT	ACTTCGGCGTGCTCCTATGG
CLC1_R-RT	CGGCTGAAGAGATTGCGGATG
CLC3_F-RT	AACGACAGGGATAGGCGGGAT
CLC3_R-RT	CACGACAGCAACAACAGCAGTT
CLC6_F-RT	GCAATACGCAACCTGTTCAGTG
CLC6_R-RT	CGGCACCAAGTAGAGCATACG
CLC11_F-RT	GGAGGCTCAGCGGCAGAATT
CLC11_R-RT	CGGCAGGAGGTAATAGCGAAGA
VDAC1_F-RT	ACTGCTTCGTTGATGCTGAACA
VDAC1_R-RT	CGGTGGAGAAGGTGATGACAGA
VDAC4_F-RT	TGACACCTTGACTGCGTCTTAC
VDAC4_R-RT	AGCGTGCCTTCACACTGGT
VDAC6_F-RT	TCGGAAGGTTGATGACTGATGG
VDAC6_R-RT	AACTGTGCTCGGTAGTCTGTG
VDAC7_F-RT	GTGTAACCAAGCCTGACTTCCA
VDAC7_R-RT	AGTGTTGTTGAGCCTTGCCTTC
VDAC10_F-RT	TGGTGGTGATGTGTCGCTTGA
VDAC10_R-RT	CGCTTGCCTTGCCAGAGTTG
MSL1_F-RT	GCAGATGAAGGCAATGGATCGT
MSL1_R-RT	CATCAGCCGTAGCATCAATGGT
MSL4_F-RT	ACGGCGATGGTTCTTCAGTTG
MSL4_R-RT	CCAGTGTCTTGCTCAGGTTCAG
MSL6_F-RT	TGGCTCTGTCACACGCTCAA
MSL6_R-RT	TCCATGTTGTTGGCATCCTTGT
MSL7_F-RT	GGTCGTCACATCCGTCCTTATC
MSL7_R-RT	CGTCTTGGCTCGCAGTAATGG
